# Supplementary material for: Domestication Potential of Garcinia kola Heckel (Clusiaceae): Searching for Diversity in South Cameroon
Source: Plants (Basel). 2023 Feb 7;12(4):742. doi: 10.3390/plants12040742 (PMC9966834; doi:10.3390/plants12040742)
Supplement: Supplementary file 1 [file plants-12-00742-s001.zip]

Archive with 31 entries (26 files):
- Descriptor/
- Descriptor/Figure S1_Crown shape/
- Descriptor/Figure S1_Crown shape/Elliptical crown.PNG
- Descriptor/Figure S1_Crown shape/Oblong crown.PNG
- Descriptor/Figure S1_Crown shape/Pyramidal.PNG
- Descriptor/Figure S1_Crown shape/Spherical crown.png
- Descriptor/Figure S3_Shape of fruits/
- Descriptor/Figure S3_Shape of fruits/Ellipsoid fruit.jpg
- Descriptor/Figure S3_Shape of fruits/Flattened.jpg
- Descriptor/Figure S3_Shape of fruits/Irregular fruit.jpg
- Descriptor/Figure S3_Shape of fruits/kidney-shaped.jpg
- Descriptor/Figure S3_Shape of fruits/Oblate.jpg
- Descriptor/Figure S3_Shape of fruits/Rhomboidal.jpg
- Descriptor/Figure S3_Shape of fruits/Spherical.jpg
- Descriptor/Figure S4_Shape of seeds/
- Descriptor/Figure S4_Shape of seeds/Double seeds.jpg
- Descriptor/Figure S4_Shape of seeds/Ellipsoid.jpg
- Descriptor/Figure S4_Shape of seeds/Globose.jpg
- Descriptor/Figure S4_Shape of seeds/Irregular core.jpg
- Descriptor/Figure S4_Shape of seeds/Oblong-elongated.jpg
- Descriptor/Figure S4_Shape of seeds/Oblong.jpg
- Descriptor/Figure S4_Shape of seeds/Ovate.jpg
- Figure S2_Trunk shapes/
- Figure S2_Trunk shapes/Fork at less than 6 m height.PNG
- Figure S2_Trunk shapes/Forked from bottom.PNG
- Figure S2_Trunk shapes/Forking starts above 6 m height.PNG
- Figure S2_Trunk shapes/Stem straight.PNG
- Figure S2_Trunk shapes/Stem twisted.PNG
- Figure S5_t-sne study areas.png
- Figure S6_DAPC_cross_validation.png
- Table S1_used primers.xlsx
