# Supplementary material for: Domestication Potential of Garcinia kola Heckel (Clusiaceae): Searching for Diversity in South Cameroon
Source: Plants (Basel). 2023 Feb 7;12(4):742. doi: 10.3390/plants12040742 (PMC9966834; doi:10.3390/plants12040742)
Supplement: Supplementary file 1 [file plants-12-00742-s001.zip › Table S1_used primers.xlsx]

## Sheet: List1
	primer combination
	E-ATT/M-CTT	E-ATT/M-CTA	E-AAT/M-CGA	E-AAT/M-CAT
Akok	37.9	32	76	35.9
Bokito	46	39.6	76.8	47.5
Lekie-Assi	40.9	43.6	73.2	43.3
Bot-Makak	38.9	32.9	77.9	30.7
Nkenglikok	43.3	36.3	76.5	37.1
Ebolowa	26.8	27.7	70.2	35
Kye-Ossi	21.1	25.6	35.4	38
Sangmelima	26.5	32.3	41.2	40.8
Zoetele	21.8	24.7	36.2	42
total	97.76	99.4	99.2	99.4
percentage of polymorphic loci per primer combination in each of 9 sampled populations of Garcinia cola in Southern and Central Cameroon
